# Supplementary material for: Adrenal Gland Irradiation Causes Fatigue Accompanied by Reactive Changes in Cortisol Levels
Source: J Clin Med. 2022 Feb 24;11(5):1214. doi: 10.3390/jcm11051214 (PMC8911448; doi:10.3390/jcm11051214)
Supplement: Supplementary file 1 [file jcm-11-01214-s001.zip]

Archive with 1 entries (1 files):
- jcm-1563238-supplementary.pdf
